# Supplementary material for: Characteristics of Unripened Cow Milk Curd Cheese Enriched with Raspberry (Rubus idaeus), Blueberry (Vaccinium myrtillus) and Elderberry (Sambucus nigra) Industry By-Products
Source: Foods. 2023 Jul 27;12(15):2860. doi: 10.3390/foods12152860 (PMC10417324; doi:10.3390/foods12152860)
Supplement: Supplementary file 1 [file foods-12-02860-s001.zip]

Archive with 2 entries (2 files):
- foods-2507967-supplementary.pdf
- foods-3605593-Supplementary File S6.xlsx
