# Supplementary material for: Characteristics of Unripened Cow Milk Curd Cheese Enriched with Raspberry (Rubus idaeus), Blueberry (Vaccinium myrtillus) and Elderberry (Sambucus nigra) Industry By-Products
Source: Foods. 2023 Jul 27;12(15):2860. doi: 10.3390/foods12152860 (PMC10417324; doi:10.3390/foods12152860)
Supplement: Supplementary file 1 [file foods-12-02860-s001.zip › foods-3605593-Supplementary File S6.xlsx]

## Sheet: Table 1.
					Pathogenic bacteria
			Uogų rūšis	Imobilizavimo procesas	1	2	3	4	5	6	7	8	9	10
	1 - Ras		1	0	0	0	11.68	15.32	14.12	12.4	10.9	14	0	13.46
	2- Blu		1	0	0	0	12.45	15.85	14.72	12	10.105	13.2	0	13.18
	3 - Eld		1	0	0	0	11.88	15.34	14.35	12.21	10.48	13.6	0	13.56
				average	0	0	12	15.5	14.4	12.2	10.5	13.6	0	13.4
					0	0	0.4	0.3	0.3	0.2	0.4	0.4	0	0.2
			2	0	0	9.02	0	14.1	0	0	10.78	12.11	0	12.69
			2	0	0	9.17	0	14.2	0	0	10.47	12.4	0	12.3
			2	0	0	9.42	0	14.3	0	0	10.86	12.7	0	11.9
				average	0	9.2	0	14.2	0	0	10.7	12.4	0	12.3
					0	0.2	0	0.1	0	0	0.21	0.3	0	0.4
			3	0	0	13.31	0	0	0	0	0	12.6	0	0
			3	0	0	12.9	0	0	0	0	0	13.2	0	0
			3	0	0	13.7	0	0	0	0	0	12.91	0	0
				average	0	13.3	0	0	0	0	0	12.9	0	0
					0	0.4	0	0	0	0	0	0.3	0	0

## Sheet: Table 2.
						Table 2.
				Uogų rūšis	Imobil	V01_DPPH	V02_TPC	V04_L_color	V05_a_color	V06_b_color	V07_pH	V08_TTA		Uogų rūšis	BIBV01_DPPH	BIBV02_TPC
				1	0	73.93	140.42	30.97	31.97	6.09	3.33	0.51		1	75.2	137.4
				1	0	76.81	139.25	33.66	27.35	7.66	3.37	0.51		1	76.67	138.35
				1	0	74.86	138.53	38.08	29.47	6.51	3.17	0.49		1	73.73	136.45
					average	75.2	137.4	32.24	29.6	6.75	3.29	0.5		2	68.1	115.1
						1.47	0.95	3.59	2.31	0.81	0.11	0.01		2	69.43	115.87
				2	0	69.43	115.11	24.02	8.89	1.99	3.7	0.4		2	66.77	114.33
				2	0	66.77	115.48	21.7	10	1.7	3.92	0.41		3	77.7	143.6
				2	0	68.11	115.27	25.99	11.11	1.95	4.06	0.4		3	78.84	144.49
					average	68.1	115.1	23.9	10	1.88	3.89	0.4		3	76.56	142.71
						1.33	0.77	2.15	1.11	0.16	0.18	0.01		4	64.3	121.7
				3	0	77.59	142.62	18.32	6.08	2.33	4.3	0.59		4	65.25	122.52
				3	0	79.86	144.35	20.22	6.79	2.21	4.05	0.6		4	63.35	120.88
				3	0	78.64	143.83	22.06	5.33	1.87	3.88	0.6		5	61.02	104.3
					average	77.7	143.6	20.2	6.07	2.14	4.08	0.6		5	61.8	104.98
						1.14	0.89	1.87	0.73	0.24	0.21	0.01		5	60.24	103.62
				4	1	65.32	122.1	35.81	18.9	6.74	3.58	0.88		6	72.2	130.4
				4	1	63.45	120.76	32.81	20.1	7.79	3.66	0.89		6	73.22	131.25
				4	1	64.12	122.25	28.88	22.51	5.97	3.88	0.92		6	71.18	129.55
					average	64.3	121.7	32.5	20.5	6.83	3.71	0.9
						0.95	0.82	3.48	1.84	0.91	0.16	0.02
				5	1	61.79	103.63	21.05	6.21	0.275	4.15	0.7
				5	1	60.92	104.99	24.71	5.28	0.255	4.08	0.69
				5	1	60.32	104.28	24.35	6.42	0.241	4.44	0.7
					average	61.02	104.3	23.37	5.97	0.26	4.22	0.7
						0.78	0.68	2.02	0.61	0.02	0.19	0.01
				6	1	71.15	129.66	18.12	3.89	1.46	4.66	0.98
				6	1	73.19	130.21	21.49	4.31	1.29	4.46	1.02
				6	1	72.25	131.33	19.35	4.75	1.37	4.89	0.99
					average	72.2	130.4	19.65	4.32	1.37	4.67	1
						1.02	0.85	1.71	0.43	0.09	0.22	0.02
							Uogų rūšis	V01_DPPH	V02_TPC	V04_L_color	V05_a_color	V06_b_color	V07_pH	V08_TTA
							1	75.2	137.4	32.5667	29.5967	6.75333	3.29	0.503333
							1	76.67	138.35	36.1567	31.9067	7.56333	3.4	0.513333
							1	73.73	136.45	28.9767	27.2867	5.94333	3.18	0.493333
							2	68.1033	115.09	23.9033	10	1.88	3.89333	0.403333
							2	69.4333	115.86	26.0533	11.11	2.04	4.07333	0.413333
							2	66.7733	114.32	21.7533	8.89	1.72	3.71333	0.393333
							3	77.6967	143.6	20.2	6.06667	2.13667	4.07667	0.596667
							3	78.8367	144.49	22.07	6.79667	2.37667	4.28667	0.606667
							3	76.5567	142.71	18.33	5.33667	1.89667	3.86667	0.586667
							4	64.2967	121.703	32.5	20.5033	6.83333	3.72	0.896667
							4	65.2467	122.523	35.98	22.3733	7.74333	3.88	0.916667
							4	63.3467	120.883	29.02	18.6333	5.92333	3.56	0.876667
							5	61.4033	104.3	23.37	5.97	0.257	4.22333	0.696667
							5	62.1833	104.98	25.39	6.58	0.277	4.41333	0.706667
							5	60.6233	104.98	21.35	5.36	0.237	4.03333	0.686667
							6	72.1967	130.4	19.91	4.31667	1.37333	4.67	0.996667
							6	73.2167	131.25	21.62	4.74667	1.46333	4.89	1.01667
							6	71.1767	129.55	18.2	3.88667	1.28333	4.45	0.976667
									Correlations						Correlations					Correlations						Correlations
											dpph	tpc					L	pH				a	pH					b	pH
									dpph	Pearson Correlation	1	,936**			L	Pearson Correlation	1	-0.639		a	Pearson Correlation	1	-,821**			b	Pearson Correlation	1	-,716**
										Sig. (2-tailed)		1.16447e-08				Sig. (2-tailed)		0.00435042			Sig. (2-tailed)		2.9593e-05				Sig. (2-tailed)		0.000829464
										N	18	18				N	18	18			N	18	18				N	18	18
									tpc	Pearson Correlation	,936**	1			pH	Pearson Correlation	-0.639	1		pH	Pearson Correlation	-,821**	1			pH	Pearson Correlation	-,716**	1
										Sig. (2-tailed)	1.16447e-08					Sig. (2-tailed)	0.00435042				Sig. (2-tailed)	2.9593e-05					Sig. (2-tailed)	0.000829464
										N	18	18				N	18	18			N	18	18				N	18	18
									**. Correlation is significant at the 0.01 level (2-tailed).						**. Correlation is significant at the 0.01 level (2-tailed).					**. Correlation is significant at the 0.01 level (2-tailed).						**. Correlation is significant at the 0.01 level (2-tailed).
					Tests of Between-Subjects Effects
					Source	Dependent Variable	Sig.
					uogos	Dpph	0.028
						Tpc	0.017
						a*	0.001
						pH	0.014
					imobil	Dpph	0.008
						Tpc	0.06
						a*	0.028
						pH	0.035
					uogos * imobil	Dpph	0.026
						Tpc	0.09
						a*	0.035
						pH	0.25

## Sheet: Table 3. 
		Uogų rūšis	Imobilizavimo procesas	pH	V02_TTA	V03_L_color	V04_a_color	V05_b_color	V06_Texture_mJ	Moisture
		0	0	5.78	2.02	103	5.21	26.83	0.111	66.89
		0	0	5.79	1.792	99.51	4.304	23.698	0.096	67.14
		0	0	5.81	1.875	96.0458	4.522	24.444	0.092	71.17
			average	5.79333	1.89567	99.5186	4.67867	24.9907	0.0996667	68.4
				0.0152753	0.115396	3.47709	0.472882	1.636	0.0100167	2.40214
		1	0	5.25	2.064	88.21	0.992	18.228	0.288	66.94
		1	0	5.31	2.34	88.54	1.31	19.95	0.308	66.99
		1	0	5.25	2.182	92.65	0.894	17.686	0.302	70.67
			average	5.27	2.19533	89.8	1.06533	18.6213	0.299333	68.2
				0.034641	0.138482	2.47368	0.21748	1.18214	0.0102632	2.13923
		2	0	5.37	2.47	79.11	2.13	8.83	0.208	67.17
		2	0	5.3424	2.142	84.01	1.378	8.086	0.188	66.84
		2	0	5.335	2.2744	77.97	1.554	7.852	0.202	70.29
			average	5.34913	2.29547	80.3633	1.68733	8.256	0.199333	68.1
				0.018446	0.165012	3.20913	0.393331	0.510682	0.0102632	1.90376
		3	0	5.57	2.72	67.15	7.058	7.074	0.288	66.54
		3	0	5.6	2.2855	68.92	8.34	7.79	0.308	67.25
		3	0	5.56	2.4802	74.47	6.656	6.848	0.302	69.6
			average	5.57667	2.49523	70.18	7.35133	7.23733	0.299333	67.7967
				0.0208167	0.21764	3.8192	0.879487	0.491782	0.0102632	1.60157
		1	1	5.32	2.61	88.75	3.21	22.44	0.511	66.24
		1	1	5.3062	2.19025	86.42	2.368	19.588	0.492	68.66
		1	1	5.3025	2.3861	94.86	2.564	20.264	0.496	67.61
			average	5.30957	2.39545	90.01	2.714	20.764	0.499667	67.5033
				0.00922298	0.210031	4.3588	0.440586	1.49029	0.0100167	1.21352
		2	1	5.41	2.49	77.42	2.3	14.64	0.388	67.22
		2	1	5.375	2.2979	81.99	1.684	16.32	0.408	66.64
		2	1	5.3824	2.1007	76.63	1.822	14.12	0.402	69.84
			average	5.38913	2.2962	78.68	1.93533	15.0267	0.399333	67.9
				0.018446	0.194656	2.89363	0.32326	1.14984	0.0102632	1.70493
		3	1	5.554	2.389	73.44	2.024	7.8	0.492	67.44
		3	1	5.68	2.63	69.21	2.45	8.38	0.522	66.44
		3	1	5.582	2.178	68.76	1.888	7.62	0.484	69.21
			average	5.60533	2.399	70.47	2.12067	7.93333	0.499333	67.6967
				0.0661614	0.226166	2.58192	0.293205	0.397157	0.0200333	1.40272
		Tests of Between-Subjects Effects				Correlations
		Source	Dependent Variable	Sig.				pH	TTA	L	a	b	texture	moisture	TPC	DPPH
		uogos	L	.796		pH	Pearson Correlation	1	.173	.182	-.242	-.390	.082	-.019	.345	.205
			a	<.001			Sig. (2-tailed)		.453	.430	.290	.081	.724	.936	.126	.374
			b	<.001			N	21	21	21	21	21	21	21	21	21
		imobil	L	.157		TTA	Pearson Correlation	.173	1	.010	.051	-.302	.637**	.042	.557**	.879**
			a	.004			Sig. (2-tailed)	.453		.965	.827	.184	.002	.855	.009	<.001
			b	.0010			N	21	21	21	21	21	21	21	21	21
		uogos * imobil	L	.993		L	Pearson Correlation	.182	.010	1	-.281	.047	.241	.187	-.147	.154
			a	<.001			Sig. (2-tailed)	.430	.965		.217	.841	.292	.417	.524	.506
			b	.211			N	21	21	21	21	21	21	21	21	21
						a	Pearson Correlation	-.242	.051	-.281	1	.040	-.135	.135	-.055	-.025
							Sig. (2-tailed)	.290	.827	.217		.863	.560	.560	.811	.913
							N	21	21	21	21	21	21	21	21	21
						b	Pearson Correlation	-.390	-.302	.047	.040	1	-.162	.284	-.331	-.261
							Sig. (2-tailed)	.081	.184	.841	.863		.482	.212	.143	.254
							N	21	21	21	21	21	21	21	21	21
						texture	Pearson Correlation	.082	.637**	.241	-.135	-.162	1	-.170	.575**	.821**
							Sig. (2-tailed)	.724	.002	.292	.560	.482		.461	.006	<.001
							N	21	21	21	21	21	21	21	21	21
						moisture	Pearson Correlation	-.019	.042	.187	.135	.284	-.170	1	-.162	-.054
							Sig. (2-tailed)	.936	.855	.417	.560	.212	.461		.484	.817
							N	21	21	21	21	21	21	21	21	21
						TPC	Pearson Correlation	.345	.557**	-.147	-.055	-.331	.575**	-.162	1	.658**
							Sig. (2-tailed)	.126	.009	.524	.811	.143	.006	.484		.001
							N	21	21	21	21	21	21	21	21	21
						DPPH	Pearson Correlation	.205	.879**	.154	-.025	-.261	.821**	-.054	.658**	1
							Sig. (2-tailed)	.374	<.001	.506	.913	.254	<.001	.817	.001
							N	21	21	21	21	21	21	21	21	21
						** Correlation is significant at the 0.01 level (2-tailed).

## Sheet: Table 4.
		Uogų rūšis	Imobilizavimo procesas	butyric acid	caproic acid	caprylic acid	capric acid	lauric acid	myristic acid	mirystoleic	pentadecylic	palmitic acid	margaric	palmitoleic	stearic acid	oleic acid	linoleic acid	alfa linoleic acid	arachidic acid	gondoic acid	omega3	omega6	omega9	V28_SFA	V29_MUFA	V30_PUFA
		0	0	3.08	1.85	0.75	2.46	2.99	10.96	0.85	1.03	33.05	0.46	1.7	11.05	22.37	4.05	1.08	0	0	1.03	4.14	21.48	69.86	23.95	5.15
		0	0	3.75	2.07	0.71	2.79	3.34	11.41	0.87	1.05	33.8	0.44	1.6	11.49	22.62	4.26	1.07	0	0	1.08	4.345	22.12	69.37	24.97	5.34
		0	0	3.44	1.98	0.69	2.61	3.1	11.83	0.91	1.14	34.55	0.46	1.54	11.95	21.31	4.4	1.12	0	0	1.15	4.195	22.7	71.08	24.87	5.44
			average	3.42333	1.96667	0.716667	2.62	3.14333	11.4	0.876667	1.07333	33.8	0.453333	1.61333	11.4967	22.1	4.23667	1.09	0	0	1.08667	4.22667	22.1	70.1033	24.5967	5.31
				0.335311	0.110604	0.0305505	0.165227	0.178979	0.435086	0.0305505	0.0585947	0.75	0.011547	0.080829	0.450037	0.695485	0.176163	0.0264575	0	0	0.0602771	0.106105	0.610246	0.880587	0.562257	0.147309
		1	0	2.94	1.5	0.28	2.01	2.36	9.9	0.633	0.699	30.91	0.265	1.3	10.02	22.36	10.72	4.88	0	0	4.9	10.54	22.02	60.34	22.97	15.17
		1	0	2.7	1.41	0.31	2.11	2.54	10.64	0.622	0.689	31.56	0.273	1.26	10.38	21.61	10.95	4.66	0	0	4.67	10.72	23.28	61.66	24.01	15.7
		1	0	2.89	1.55	0.27	2.23	2.59	10.35	0.599	0.73	29.94	0.272	1.39	10.81	20.815	10.42	4.81	0	0	4.79	10.85	22.51	61.01	23.53	15.62
			average	2.84333	1.48667	0.286667	2.11667	2.49667	10.2967	0.618	0.706	30.8033	0.27	1.31667	10.4033	21.595	10.6967	4.78333	0	0	4.78667	10.7033	22.6033	61.0033	23.5033	15.4967
				0.126623	0.070946	0.0208167	0.110151	0.120968	0.372872	0.0173494	0.0213776	0.81525	0.0043589	0.0665833	0.395517	0.772609	0.265769	0.112398	0	0	0.115036	0.155671	0.635164	0.660025	0.520513	0.285715
		2	0	2.73	1.55	0.655	2.25	2.71	9.42	0.68	0.85	28.57	0.35	1.29	10	20.39	5.555	7.81	0.18	2.59	7.79	5.77	23.34	59.75	26.39	13.55
		2	0	2.59	1.65	0.676	2.33	2.45	10.03	0.74	0.895	29.75	0.37	1.4	10.64	21.84	5.934	8.31	0.175	2.92	8.3	5.85	24.66	61.09	25.22	13.85
		2	0	2.89	1.7	0.638	2.48	2.6	9.76	0.7	0.845	28.97	0.345	1.31	9.97	21.08	5.735	7.99	0.2	2.72	8.03	5.59	23.4	60.35	25.79	13.99
			average	2.73667	1.63333	0.656333	2.35333	2.58667	9.73667	0.706667	0.863333	29.0967	0.355	1.33333	10.2033	21.1033	5.74133	8.03667	0.185	2.74333	8.04	5.73667	23.8	60.3967	25.8	13.7967
				0.150111	0.0763763	0.0190351	0.116762	0.130512	0.305669	0.0305505	0.0275379	0.600111	0.0132288	0.0585947	0.378462	0.725282	0.189579	0.253246	0.0132288	0.166233	0.255147	0.133167	0.745386	0.671218	0.585064	0.224796
		3	0	4	2.44	0.95	2.93	3.72	12.54	0.95	1.06	33.08	0.439	1.61	10.99	22.55	2.02	0.635	0	0.029	0.638	2.08	22.06	71.93	23.86	2.67
		3	0	3.69	2.17	1.015	3.26	3.31	11.7	0.94	1.22	34.49	0.433	1.68	11.84	21.75	2.09	0.612	0	0.028	0.618	2.25	23.07	73.04	24.99	2.71
		3	0	4.11	2.28	0.98	3.47	3.5	12.37	1.02	1.13	33.54	0.419	1.78	11.37	21.05	2.24	0.642	0	0.032	0.635	2.03	23.28	73.415	24.64	2.88
			average	3.93333	2.29667	0.981667	3.22	3.51	12.2033	0.97	1.13667	33.7033	0.430333	1.69	11.4	21.7833	2.11667	0.629667	0	0.0296667	0.630333	2.12	22.8033	72.795	24.4967	2.75333
				0.217792	0.135769	0.032532	0.272213	0.205183	0.44411	0.043589	0.0802081	0.71905	0.0102632	0.08544	0.425793	0.750555	0.112398	0.015695	0	0.00208167	0.0107858	0.115326	0.652253	0.772221	0.578475	0.111505
		1	1	4.07	2.4	1.07	3.06	3.29	10.97	0.958	0.093	32.91	0.451	1.605	10.22	24.78	2.84	0.87	0	0.065	0.894	2.84	22.81	70.35	25.73	3.72
		1	1	3.66	2.1	1.135	3.32	3.32	11.43	0.992	0.101	31.54	0.455	1.733	10.59	24.01	3.01	0.86	0	0.073	0.86	2.99	23.57	70.49	26.1	3.88
		1	1	3.89	2.24	1.17	3.52	3.63	11.79	1.037	0.1	32.14	0.473	1.81	10.99	23.22	3.1	0.9	0	0.071	0.887	3.12	24.2	68.85	26.93	3.99
			average	3.87333	2.24667	1.125	3.3	3.41333	11.3967	0.995667	0.098	32.1967	0.459667	1.716	10.6	24.0033	2.98333	0.876667	0	0.0696667	0.880333	2.98333	23.5267	69.8967	26.2533	3.86333
				0.205508	0.150111	0.0507445	0.230651	0.188237	0.411015	0.0396274	0.0043589	0.686756	0.0117189	0.103552	0.385097	0.780021	0.132035	0.0208167	0	0.00416333	0.0179536	0.140119	0.696012	0.909139	0.614519	0.135769
		2	1	3.27	2.04	0.87	2.75	2.68	9.57	0.788	0.955	28.93	0.376	1.5	10.05	26.3	6.25	2.3	0.085	0.489	2.29	6.15	25.41	63.57	28	8.68
		2	1	3.08	1.9	0.901	2.44	2.91	10.25	0.842	0.997	29.74	0.387	1.39	10.35	25.61	6.52	2.42	0.093	0.512	2.42	6.52	25.85	62.79	27.93	8.92
		2	1	3.51	1.86	0.928	2.69	2.74	9.99	0.83	1.017	30.13	0.378	1.51	10.79	24.68	6.69	2.45	0.092	0.53	2.5	6.79	26.87	61.94	29.08	9.05
			average	3.28667	1.93333	0.899667	2.62667	2.77667	9.93667	0.82	0.989667	29.6	0.380333	1.46667	10.3967	25.53	6.48667	2.39	0.09	0.510333	2.40333	6.48667	26.0433	62.7667	28.3367	8.88333
				0.215484	0.0945163	0.029023	0.164418	0.119304	0.343123	0.0283549	0.0316439	0.612127	0.00585947	0.0665833	0.372201	0.812958	0.221886	0.0793725	0.0043589	0.0205508	0.105987	0.321299	0.748955	0.81525	0.644696	0.187705
		3	1	2.19	1.15	0.481	1.51	1.86	6.49	0.505	0.5882	20.99	0.215	1.044	7.4	38.38	11.54	4.83	0.19	0.774	5.05	10.7	37.83	43.05	39.2	15.91
		3	1	2.04	1.26	0.45	1.86	1.64	6.72	0.544	0.61	21.48	0.223	1.03	7.33	37.86	11.21	5.03	0.21	0.805	4.84	11.74	39.41	43.69	40.15	16.54
		3	1	1.91	1.21	0.48	1.67	1.8	6.9	0.512	0.631	22.05	0.221	1.12	7.19	36.68	10.96	5.13	0.205	0.822	5.1	11.28	38.09	44.43	40.64	16.16
			average	2.04667	1.20667	0.470333	1.68	1.76667	6.70333	0.520333	0.609733	21.5067	0.219667	1.06467	7.30667	37.64	11.2367	4.99667	0.201667	0.800333	4.99667	11.24	38.4433	43.7233	39.9967	16.2033
				0.140119	0.0550757	0.0176163	0.175214	0.113725	0.205508	0.0207926	0.0214012	0.530503	0.00416333	0.0484286	0.106927	0.871091	0.290918	0.152753	0.0104083	0.0243379	0.137961	0.521153	0.847191	0.690604	0.732143	0.317228
		Uogų rūšis	Imobilizavimo procesas	butyric acid	caproic acid	caprylic acid	capric acid	lauric acid	myristic acid	mirystoleic	pentadecylic	palmitic acid	margaric	palmitoleic	stearic acid	oleic acid	linoleic acid	alfa linoleic acid	arachidic acid	gondoic acid	omega3	omega6	omega9	V28_SFA	V29_MUFA	V30_PUFA
		0	0	3.42333	1.96667	0.716667	2.62	3.14333	11.4	0.876667	1.07333	33.8	0.453333	1.61333	11.4967	22.1	4.23667	1.09	0	0	1.08667	4.22667	22.1	70.1033	24.5967	5.31
		0	0	3.76333	2.07667	0.746667	2.79	3.32333	11.84	0.906667	1.13333	34.55	0.463333	1.69333	11.9467	22.8	4.41667	1.12	0	0	1.14667	4.33667	22.71	70.9833	25.1567	5.46
		0	0	3.08333	1.85667	0.686667	2.45	2.96333	10.96	0.846667	1.01333	33.05	0.443333	1.53333	11.0467	21.4	4.05667	1.06	0	0	1.02667	4.11667	21.49	69.2233	24.0367	5.16
		1	0	2.84333	1.48667	0.286667	2.11667	2.49667	10.2967	0.618	0.706	30.8033	0.27	1.31667	10.4033	21.595	10.6967	4.78333	0	0	4.78667	10.7033	22.6033	61.0033	23.5033	15.4967
		1	0	2.97333	1.55667	0.306667	2.22667	2.61667	10.6667	0.638	0.726	31.6233	0.274	1.38667	10.8033	22.365	10.9667	4.89333	0	0	4.90667	10.8633	23.2433	61.6633	24.0233	15.7867
		1	0	2.71333	1.41667	0.266667	2.00667	2.37667	10.6667	0.598	0.686	29.9833	0.266	1.24667	10.8033	20.825	10.4267	4.67333	0	0	4.66667	10.5433	21.9633	60.3433	22.9833	15.2067
		2	0	2.73667	1.63333	0.656333	2.35333	2.58667	9.73667	0.706667	0.863333	29.0967	0.355	1.33333	10.2033	21.1033	5.74133	8.03667	0.185	2.74333	8.04	5.73667	23.8	60.3967	25.8	13.7967
		2	0	2.88667	1.71333	0.675333	2.47333	2.71667	10.0467	0.737667	0.893333	29.6967	0.365	1.39333	10.5833	21.8333	5.93133	8.28667	0.198	2.91333	8.3	5.86667	24.55	61.0667	26.39	14.0167
		2	0	2.58667	1.55333	0.675333	2.23333	2.45667	9.42667	0.675667	0.833333	28.4967	0.345	1.27333	9.82333	20.3733	5.55133	7.78667	0.172	2.57333	7.78	5.60667	23.05	59.7267	25.21	13.5767
		3	0	3.93333	2.29667	0.981667	3.22	3.51	12.2033	0.97	1.13667	33.7033	0.430333	1.69	11.4	21.7833	2.11667	0.629667	0	0.0296667	0.630333	2.12	22.8033	72.795	24.4967	2.75333
		3	0	4.15333	2.43667	1.01167	3.49	3.72	12.6433	1.01	1.21667	34.4233	0.440333	1.78	11.83	22.5333	2.22667	0.649667	0	0.0316667	0.641333	2.24	23.4533	73.565	25.0767	2.86333
		3	0	3.71333	2.15667	0.951667	2.95	3.3	11.7633	0.93	0.256667	32.9833	0.420333	1.6	10.97	21.0333	2.00667	0.609667	0	0.0276667	0.630333	2	22.1533	72.025	23.9167	2.64333
		1	1	3.87333	2.24667	1.125	3.3	3.41333	11.3967	0.995667	0.098	32.1967	0.459667	1.716	10.6	24.0033	2.98333	0.876667	0	0.0696667	0.880333	2.98333	23.5267	69.8967	26.2533	3.86333
		1	1	4.08333	2.39667	1.175	3.53	3.60333	11.8067	1.03567	0.102	32.8867	0.471667	1.816	10.99	24.7833	3.11333	0.896667	0	0.0736667	0.898333	3.12333	24.2267	70.8067	26.8633	4.00333
		1	1	3.66333	2.09667	1.075	3.07	3.22333	10.9867	0.955667	0.094	31.5067	0.447667	1.616	10.21	23.2233	2.85333	0.856667	0	0.0656667	0.862333	2.84333	22.8267	70.8067	25.6433	3.72333
		2	1	3.28667	1.93333	0.899667	2.62667	2.77667	9.93667	0.82	0.989667	29.6	0.380333	1.46667	10.3967	25.53	6.48667	2.39	0.09	0.510333	2.40333	6.48667	26.0433	62.7667	28.3367	8.88333
		2	1	3.50667	2.02333	0.929667	2.78667	2.89667	10.2767	0.85	1.01967	30.21	0.390333	1.53667	10.7667	26.34	6.70667	2.47	0	0.531333	2.51333	6.80667	26.7933	63.5867	28.9767	9.07333
		2	1	3.06667	1.84333	0.869667	2.46667	2.65667	9.59667	0.79	0.959667	28.99	0.370333	1.39667	10.0267	24.72	6.26667	2.382	0	0.489333	2.29333	6.16667	25.2933	61.9467	27.6967	8.69333
		3	1	2.04667	1.20667	0.470333	1.68	1.76667	6.70333	0.520333	0.609733	21.5067	0.219667	1.06467	7.30667	37.64	11.2367	4.99667	0.201667	0.800333	4.99667	11.24	38.4433	43.7233	39.9967	16.2033
		3	1	2.18667	1.26667	0.490333	1.86	1.87667	6.91333	0.540333	0.629733	22.0367	0.223667	1.11467	7.41667	38.51	11.5267	5.14667	0.211667	0.824333	5.13667	11.76	39.2933	44.4133	40.7267	16.5233
		3	1	1.90667	1.14667	0.450333	1.5	1.65667	6.49333	0.500333	0.589733	20.9767	0.215667	1.01467	7.19667	36.77	10.9467	4.84667	0.191667	0.776333	4.85667	10.72	37.5933	43.0333	39.2667	15.8833
			Tests of Between-Subjects Effects
		Source	Dependent Variable	Type III Sum of Squares	df	Mean Square	F	Sig.
		uoga	butyric acid	6395.250	3	2131.750	4.730	.018
			caproic acid	13988.000	3	4662.667	1.145	.365
			caprylic acid	247987.000	3	82662.333	2.037	.155
			capric acid	3088.000	3	1029.333	.179	.909
			lauric acid	17286.250	3	5762.083	.602	.625
			myristic acid	1132583.889	3	377527.963	4.092	.028
			mirystoleic	572423.000	3	190807.667	1.614	.231
			pentadecylic	221365.000	3	73788.333	1.170	.356
			palmitic acid	18063601.889	3	6021200.630	2595.931	<.001
			margaric	153973.250	3	51324.417	1.641	.225
			palmitoleic	1303.250	3	434.417	7.858	.003
			stearic acid	332631.889	3	110877.296	1.749	.203
			oleic acid	6089365.778	3	2029788.593	1.297	.314
			linoleic acid	155123.111	3	51707.704	.520	.675
			alfa linoleic acid	574291.250	3	191430.417	3.163	.058
			arachidic acid	49551.250	3	16517.083	11.640	<.001
			gondoic acid	328223.000	3	109407.667	2.716	.084
			omega3	449689.250	3	149896.417	1.804	.193
			omega6	75257.000	3	25085.667	.263	.851
			omega9	9611605.111	3	3203868.370	1814.733	<.001
			V28_SFA	41468587.250	3	13822862.417	3.813	.035
			V29_MUFA	9013148.028	3	3004382.676	2.468	.105
			V30_PUFA	3354137.028	3	1118045.676	159.824	<.001
		imob	butyric acid	450.000	1	450.000	.998	.335
			caproic acid	2380.500	1	2380.500	.585	.457
			caprylic acid	146340.500	1	146340.500	3.606	.078
			capric acid	11552.000	1	11552.000	2.007	.178
			lauric acid	16928.000	1	16928.000	1.768	.205
			myristic acid	76570.889	1	76570.889	.830	.378
			mirystoleic	281250.000	1	281250.000	2.379	.145
			pentadecylic	192200.000	1	192200.000	3.049	.103
			palmitic acid	23400.056	1	23400.056	10.089	.007
			margaric	33282.000	1	33282.000	1.064	.320
			palmitoleic	32.000	1	32.000	.579	.459
			stearic acid	561446.722	1	561446.722	8.856	.010
			oleic acid	293888.889	1	293888.889	.188	.671
			linoleic acid	20672.222	1	20672.222	.208	.655
			alfa linoleic acid	86112.500	1	86112.500	1.423	.253
			arachidic acid	12324.500	1	12324.500	8.685	.011
			gondoic acid	203522.000	1	203522.000	5.053	.041
			omega3	63012.500	1	63012.500	.758	.399
			omega6	34322.000	1	34322.000	.360	.558
			omega9	16736969.389	1	16736969.389	9480.144	<.001
			V28_SFA	6383164.500	1	6383164.500	1.761	.206
			V29_MUFA	222889.389	1	222889.389	.183	.675
			V30_PUFA	1796776.056	1	1796776.056	256.848	<.001
		uoga * immob	butyric acid	73017.000	2	36508.500	81.001	<.001
			caproic acid	6591.000	2	3295.500	.809	.465
			caprylic acid	108667.000	2	54333.500	1.339	.294
			capric acid	49567.000	2	24783.500	4.305	.035
			lauric acid	40468.000	2	20234.000	2.113	.158
			myristic acid	106204.778	2	53102.389	.576	.575
			mirystoleic	720867.000	2	360433.500	3.049	.080
			pentadecylic	611617.000	2	305808.500	4.851	.025
			palmitic acid	22070507.111	2	11035253.556	4757.649	<.001
			margaric	12027.000	2	6013.500	.192	.827
			palmitoleic	8659.000	2	4329.500	78.311	<.001
			stearic acid	270132.111	2	135066.056	2.131	.156
			oleic acid	2311821.778	2	1155910.889	.739	.495
			linoleic acid	785373.444	2	392686.722	3.949	.044
			alfa linoleic acid	559531.000	2	279765.500	4.623	.029
			arachidic acid	50449.000	2	25224.500	17.776	<.001
			gondoic acid	194467.000	2	97233.500	2.414	.126
			omega3	207061.000	2	103530.500	1.246	.318
			omega6	889783.000	2	444891.500	4.663	.028
			omega9	9834280.111	2	4917140.056	2785.164	<.001
			V28_SFA	55532937.000	2	27766468.500	7.659	.006
			V29_MUFA	12914993.778	2	6457496.889	5.304	.019
			V30_PUFA	1092600.111	2	546300.056	78.093	<.001

## Sheet: Figure 4.
	Uogų rūšis	Imobilizavimo procesas	V31_DPPH	V32_TPC			Koreliacijos
	0	0	12.89	46.34					pH	TPC	DPPH	TRY	PHE	PUT	CAD	HIS	TYR	SPER	SPRMD		Tests of Between-Subjects Effects
	0	0	12.024	45.74			pH	Pearson Correlation	1	.345	.205	-.055	.a	-.147	-.055	-.055	-.043	-.032	.523*		Source	Dependent Variable	Type III Sum of Squares	df	Mean Square	F	Sig.
	0	0	11.758	50.72				Sig. (2-tailed)		.126	.374	.814	.	.525	.814	.814	.853	.892	.015		uogos	TPC	137989839.250	3	45996613.083	.916	.458
		average	12.224	47.6				N	21	21	21	21	21	21	21	21	21	21	21			DPPH	817277.250	3	272425.750	.268	.847
			0.591909	2.7186			TPC	Pearson Correlation	.345	1	.658**	-.031	.a	.144	-.031	-.031	-.089	.129	.089		imobil	TPC	26252258.000	1	26252258.000	.523	.481
	1	0	21.14	183.56				Sig. (2-tailed)	.126		.001	.893	.	.532	.893	.894	.701	.577	.701			DPPH	94612.500	1	94612.500	.093	.765
	1	0	20.234	192.18				N	21	21	21	21	21	21	21	21	21	21	21		uogos * imobil	TPC	10730413.000	2	5365206.500	.107	.899
	1	0	20.452	178.72			DPPH	Pearson Correlation	.205	.658**	1	.034	.a	.118	.034	.034	-.057	.198	.262			DPPH	309.000	2	154.500	.000	1.000
		average	20.6087	184.82				Sig. (2-tailed)	.374	.001		.884	.	.611	.885	.884	.807	.391	.250
			0.472882	6.81789				N	21	21	21	21	21	21	21	21	21	21	21
	2	0	19.79	122.41			TRY	Pearson Correlation	-.055	-.031	.034	1	.a	.120	1.000**	1.000**	.853**	.666**	.577**
	2	0	20.684	124.93				Sig. (2-tailed)	.814	.893	.884		.	.606	<.001	<.001	<.001	<.001	.006
	2	0	19.516	131.23				N	21	21	21	21	21	21	21	21	21	21	21
		average	19.9967	126.19			PHE	Pearson Correlation	.a	.a	.a	.a	.a	.a	.a	.a	.a	.a	.a
			0.61081	4.54299				Sig. (2-tailed)	.	.	.	.		.	.	.	.	.	.
	3	0	21.344	153.78				N	21	21	21	21	21	21	21	21	21	21	21
	3	0	22.05	157.03			PUT	Pearson Correlation	-.147	.144	.118	.120	.a	1	.120	.120	.109	.088	-.091
	3	0	21.118	164.06				Sig. (2-tailed)	.525	.532	.611	.606	.		.605	.605	.639	.704	.693
		average	21.504	158.29				N	21	21	21	21	21	21	21	21	21	21	21
			0.486165	5.25455			CAD	Pearson Correlation	-.055	-.031	.034	1.000**	.a	.120	1	1.000**	.858**	.671**	.577**
	1	1	19.26	121.24				Sig. (2-tailed)	.814	.893	.885	<.001	.	.605		<.001	<.001	<.001	.006
	1	1	18.268	118.4				N	21	21	21	21	21	21	21	21	21	21	21
	1	1	17.966	127.86			HIS	Pearson Correlation	-.055	-.031	.034	1.000**	.a	.120	1.000**	1	.854**	.667**	.577**
		average	18.498	122.5				Sig. (2-tailed)	.814	.894	.884	<.001	.	.605	<.001		<.001	<.001	.006
			0.676967	4.85424				N	21	21	21	21	21	21	21	21	21	21	21
	2	1	17.714	126.17			TYR	Pearson Correlation	-.043	-.089	-.057	.853**	.a	.109	.858**	.854**	1	.723**	.500*
	2	1	18.42	120.14				Sig. (2-tailed)	.853	.701	.807	<.001	.	.639	<.001	<.001		<.001	.021
	2	1	17.872	117.89				N	21	21	21	21	21	21	21	21	21	21	21
		average	18.002	121.4			SPER	Pearson Correlation	-.032	.129	.198	.666**	.a	.088	.671**	.667**	.723**	1	.394
			0.370519	4.28139				Sig. (2-tailed)	.892	.577	.391	<.001	.	.704	<.001	<.001	<.001		.077
	3	1	19.122	113.19				N	21	21	21	21	21	21	21	21	21	21	21
	3	1	19.88	115.94			SPRMD	Pearson Correlation	.523*	.089	.262	.577**	.a	-.091	.577**	.577**	.500*	.394	1
	3	1	18.884	122.47				Sig. (2-tailed)	.015	.701	.250	.006	.	.693	.006	.006	.021	.077
		average	19.2953	117.2				N	21	21	21	21	21	21	21	21	21	21	21
			0.520132	4.76658			* Correlation is significant at the 0.05 level (2-tailed).
							** Correlation is significant at the 0.01 level (2-tailed).
							a Cannot be computed because at least one of the variables is constant.

## Sheet: Figure 5.
				1d			2d			3d			4d			7d				10d
		Uogų rūšis	Imobilizavimo procesas	PRB	TB	TE	PRB	TB	TE	PRB	TB	TE	PRB	TB	TE	PRB	TB	TE	PRB	TB	TE
		0	0	5.21	2.32	0	5.11	2.33	1.39	5.13	2.68	1.61	4.95	2.9	1.87	4.19	2.87	2.09	3.9	2.91	2.5
		0	0	4.99	2.3	0	5.27	2.34	1.47	5.22	2.67	1.64	4.99	2.94	1.91	4.04	3.08	2.12	4.01	3.13	2.2
		0	0	5.48	2.34	0	5.18	2.37	1.4	5.2	2.71	1.69	5.01	2.91	1.88	3.92	2.99	2.02	4.14	3.03	2.36
			average	5.23	2.32	0	5.19	2.35	1.42	5.18	2.69	1.65	4.98	2.92	1.89	4.05	2.98	2.08	4.02	3.02	2.35
				0.25	0.02	0	0.08	0.02	0.04	0.05	0.02	0.04	0.03	0.02	0.02	0.14	0.11	0.05	0.12	0.11	0.15
		1	0	5.08	2.58	0	5.12	2.56	0	5.14	2.8	0	4.94	2.95	0	3.99	2.9	3.09	3.97	3.32	3.12
		1	0	5.26	2.54	0	5.21	2.61	0	5.25	2.75	0	4.95	2.99	0	4.23	3.14	2.99	4.07	3.09	3.29
		1	0	5.48	2.53	0	5.16	2.56	0	5.17	2.75	0	4.981	2.96	0	4.12	3.01	3	4.03	3.16	3.41
			average	5.27	2.55	0	5.16	2.58	0	5.16	2.77	0	4.96	2.97	0	4.11	3.02	3.03	4.02	3.19	3.27
				0.2	0.03	0	0.05	0.03	0	0.08	0.03	0	0.02	0.02	0	0.12	0.12	0.06	0.05	0.120139	0.15
		2	0	5.05	0	0	2.48	0	0	2.82	0	1.61	5.01	1.1	1.73	4.14	1.41	2.19	4.14	1.53	2.46
		2	0	5.2	0	0	2.55	0	0	2.89	0	1.53	4.94	1.14	1.72	4.02	1.48	2.29	3.92	1.64	2.37
		2	0	5.39	0	0	2.49	0	0	2.85	0	1.52	4.95	1.11	1.69	4.28	1.64	2.23	4.02	1.7	2.22
			average	5.21	0	0	2.51	0	0	2.85	0	1.55	4.97	1.12	1.71	4.15	1.51	2.24	4.03	1.62	2.35
				0.17	0	0	0.04	0	0	0.04	0	0.05	0.04	0.02	0.02	0.13	0.12	0.05	0.11	0.09	0.12
		3	0	4.96	0	0	2.69	0	0	2.74	0	0	4.92	1.1	0	4.17	1.5	2.03	3.93	1.54	2.23
		3	0	5.24	0	0	2.74	0	0	2.83	0	0	4.93	1.11	0	4.27	1.65	2.05	3.99	1.62	2.19
		3	0	5.45	0	0	2.65	0	0	2.8	0	0	4.89	1.14	0	4.23	1.59	2.09	4.1	1.68	2.13
			average	5.22	0	0	2.69	0	0	2.79	0	0	4.91	1.12	0	4.22	1.58	2.06	4.01	1.61	2.18
				0.25	0	0	0.05	0	0	0.05	0	0	0.02	0.02	0	0.05	0.08	0.03	0.09	0.07	0.05
		1	1	4.89	0	0	2.38	0	0	2.51	0	1.63	4.85	0	1.86	4.48	1.22	1.31	4.08	1.27	1.43
		1	1	5.1	0	0	2.35	0	0	2.54	0	1.76	4.95	0	1.82	4.21	1.29	1.35	4.19	1.31	1.47
		1	1	5.24	0	0	2.38	0	0	2.55	0	1.75	4.89	0	1.8	4.31	1.23	1.32	4.32	1.37	1.46
			average	5.08	0	0	2.37	0	0	2.53	0	1.71	4.9	0	1.83	4.33	1.25	1.33	4.2	1.32	1.45
				0.18	0	0	0.02	0	0	0.02	0	0.07	0.05	0	0.03	0.14	0.04	0.02	0.12	0.05	0.02
		2	1	5.05	2.51	0	4.97	2.67	0	5.06	2.73	0	4.75	0	0	4	1.05	1.32	3.98	1.96	1.67
		2	1	5.25	2.58	0	5.05	2.61	0	4.96	2.65	0	4.83	0	0	4.2	1.11	1.28	4.24	1.8	1.75
		2	1	5.42	2.59	0	5	2.6	0	5	2.7	0	4.78	0	0	4.32	1.09	1.26	4.1	1.87	1.81
			average	5.24	2.56	0	5.01	2.62	0	5.01	2.69	0	4.79	0	0	4.17	1.08	1.29	4.11	1.88	1.74
				0.19	0.04	0	0.04	0.04	0	0.05	0.04	0	0.04	0	0	0.16	0.03	0.03	0.13	0.08	0.07
		3	1	4.94	2.59	0	5.07	2.67	0	4.99	2.93	0	4.74	0	0	3.88	1.16	1.3	3.98	1.57	1.44
		3	1	5.23	2.74	0	5.13	2.76	0	5.1	2.81	0	4.8	0	0	4.11	1.15	1.35	3.88	1.65	1.56
		3	1	5.2	2.7	0	5.12	2.78	0	5.07	2.91	0	4.78	0	0	4.29	1.09	1.28	3.8	1.75	1.66
			average	5.12	2.68	0	5.11	2.74	0	5.05	2.88	0	4.77	0	0	4.09	1.13	1.31	3.89	1.66	1.55
				0.16	0.06	0	0.03	0.06	0	0.06	0.06	0	0.03	0	0	0.21	0.04	0.04	0.09	0.09	0.11
				PRB1	TB1	PRB3	TB3	PRB4	TB4	PRB7	TB7	TE7	PRB10	TB10	TE10
		pH	Pearson Correlation	.335	.352	.312	.271	.076	.258	.171	.067	-.215	.056	.077	-.017
			Sig. (2-tailed)	.138	.117	.169	.235	.743	.259	.459	.773	.349	.811	.740	.941
		TTA	Pearson Correlation	.074	.136	.007	.145	.055	.040	.274	-.199	.061	-.130	.111	.011
			Sig. (2-tailed)	.751	.558	.977	.530	.812	.862	.229	.388	.792	.573	.633	.963
		Moisture	Pearson Correlation	-.283	-.404	-.139	-.277	-.117	-.362	.082	-.014	.234	.005	-.028	.009
			Sig. (2-tailed)	.214	.070	.547	.225	.613	.106	.724	.952	.308	.983	.904	.969
		TPC	Pearson Correlation	.230	.326	.146	.255	.067	.306	.283	.192	-.158	.153	-.096	.027
			Sig. (2-tailed)	.316	.149	.527	.264	.772	.177	.215	.404	.494	.509	.678	.907
		DPPH	Pearson Correlation	.041	.144	.006	.106	-.013	.127	.297	-.214	-.068	.000	.230	.006
			Sig. (2-tailed)	.861	.534	.981	.646	.956	.584	.190	.351	.771	.999	.315	.980
		TRY	Pearson Correlation	-.142	.416	-.133	.299	.068	-.210	.030	-.258	-.350	.031	.139	-.349
			Sig. (2-tailed)	.539	.060	.564	.188	.769	.360	.898	.259	.120	.895	.548	.122
		PUT	Pearson Correlation	.064	.296	-.147	.406	.033	.265	.033	.077	.304	.088	.184	.240
			Sig. (2-tailed)	.784	.192	.526	.068	.888	.246	.888	.741	.180	.705	.425	.294
		CAD	Pearson Correlation	-.139	.419	-.130	.302	.071	-.207	.030	-.251	-.349	.031	.139	-.347
			Sig. (2-tailed)	.548	.058	.576	.183	.761	.368	.896	.272	.121	.893	.547	.123
		HIS	Pearson Correlation	-.142	.417	-.133	.300	.069	-.210	.030	-.257	-.350	.031	.139	-.348
			Sig. (2-tailed)	.540	.060	.567	.187	.768	.362	.898	.262	.120	.895	.548	.122
		TYR	Pearson Correlation	.014	.480*	.048	.410	.159	-.045	.045	.111	-.281	.052	.131	-.233
			Sig. (2-tailed)	.953	.028	.838	.065	.490	.846	.847	.633	.218	.823	.571	.309
		SPER	Pearson Correlation	.081	.439*	.121	.401	.177	.034	.045	.034	-.210	.054	.109	-.149
			Sig. (2-tailed)	.728	.046	.602	.072	.443	.882	.847	.882	.362	.816	.639	.520
		SPRMD	Pearson Correlation	.067	.545*	.120	.366	.028	.160	.126	-.396	-.261	.168	.238	-.086
			Sig. (2-tailed)	.773	.011	.604	.102	.906	.489	.587	.076	.254	.467	.298	.712

## Sheet: Table 5.
	Uogų rūšis	Imobilizavimo procesas	Hexanal	2-Heptanone	α-Pinene	(E)-hept-2-enal	Benzaldehyde	Sabinene	β-Pinene	Hexanoic acid	β-myrcene	Decane	3.4-Dimethylbenzyl alcohol	p-Cymene	D-Limonene	3-Octen-2-one	Benzeneacetaldehyde	γ-Terpinene	3.5-Octadien-2-one	Heptanoic acid	2-Nonanone	Linalol	Nonanal	trans-Verbenol	5-(2-Methylpropyl)nonane	Octanoic acid	Terpinen-4-ol	α-Terpineol	Dodecane	Verbenone	6-Methyldodecane	1.3-bis(1.1-dimethylethyl)benzene	Citral	4.6-dimethyldodecane	Isobornyl acetate	2-Undecanone	Decanoic acid	Geranyl acetate	Decanoic acid. ethyl ester	Tetradecane	Caryophyllene	cis-α-Bergamotene	Calarene	2-Tridecanone	β-Bisabolene
	0	0	0	3.12	0.44	0	0	0.429	4.67	4.211	1.12	0	0	1.29	61.091	0	0	7.52	0	0	4.1	0.279	0.517	0	0	6.98	0.404	0.514	1.732	0	0	0.323	0.545	0.398	0	1.512	2.511	0	0	0.575	0.243	0.355	0	0.543	0.242
	0	0	0	2.6065	0.4205	0	0	0.4028	4.07275	3.934	1.01675	0	0	1.11725	56.87	0	0	6.98175	0	0	3.43375	0.2652	0.458275	0	0	6.743	0.3848	0.47055	1.538	0	0	0.296825	0.5122	0.363925	0	1.347	2.31975	0	0	0.5296	0.201025	0.3222	0	0.513	0.2173
	0	0	0	2.7866	0.4682	0	0	0.3956	4.2471	3.838	1.1387	0	0	1.2569	55.54	0	0	7.1607	0	0	3.6035	0.2544	0.47271	0	0	6.8992	0.3796	0.48502	1.486	0	0	0.31033	0.5034	0.37797	0	1.303	2.3331	0	0	0.5162	0.21461	0.3134	0	0.505	0.22992
		average	0	2.8377	0.4429	0	0	0.409133	4.32995	3.99433	1.09182	0	0	1.22138	57.8337	0	0	7.22082	0	0	3.71242	0.2662	0.482662	0	0	6.87407	0.389467	0.489857	1.58533	0	0	0.310052	0.5202	0.379965	0	1.38733	2.38795	0	0	0.540267	0.219545	0.3302	0	0.520333	0.22974
			0	0.260536	0.0239819	0	0	0.0175776	0.307124	0.193681	0.0656786	0	0	0.0916881	2.89826	0	0	0.274115	0	0	0.346222	0.0123305	0.0306012	0	0	0.120482	0.012852	0.0221251	0.129651	0	0	0.0130897	0.0219235	0.0171249	0	0.110183	0.106773	0	0	0.0308171	0.0214182	0.0219235	0	0.0200333	0.012351
	1	0	8.731	1.27	0.223	0.471	0.709	0.242	4.17	15.02	0	0	0	0.951	37.59	0.082	0	8.38	1.641	0.281	3.88	0.358	1.492	0	0	9.57	0	0.47	1.66	0	0	0.367	0.647	0.265	0	0.959	4.311	0	0.206	0.508	0.185	0.284	0	0.655	0.269
	1	0	7.444	1.22	0.2004	0.49351	0.73379	0.2212	3.7471	12.7776	0	0	0	0.886	35.612	0.10592	0	7.973	1.242	0.2528	3.4571	0.3172	1.182	0	0	9.3002	0	0.4256	1.5151	0	0	0.339	0.61325	0.2406	0	0.9274	3.9918	0	0.1798	0.47325	0.1606	0.26874	0	0.5962	0.2374
	1	0	7.752	1.06	0.2052	0.483775	0.695975	0.2256	3.57275	12.574	0	0	0	0.908	35.42	0.0903	0	7.7975	1.336	0.2644	3.28275	0.3316	1.246	0	0	9.1255	0	0.4328	1.44775	0	0	0.345	0.599125	0.2458	0	0.9342	4.0165	0	0.1854	0.460125	0.1658	0.25635	0	0.6086	0.2432
		average	7.97567	1.18333	0.209533	0.482762	0.712922	0.2296	3.82995	13.4572	0	0	0	0.915	36.2073	0.09274	0	8.05017	1.40633	0.266067	3.53995	0.3356	1.30667	0	0	9.3319	0	0.4428	1.54095	0	0	0.350333	0.619792	0.250467	0	0.9402	4.10643	0	0.1904	0.480458	0.170467	0.269697	0	0.619933	0.249867
			0.672021	0.109697	0.0119069	0.0112892	0.0192101	0.0109618	0.307124	1.35725	0	0	0	0.0330606	1.20127	0.0121452	0	0.298819	0.208591	0.0141737	0.307124	0.020692	0.163662	0	0	0.223939	0	0.0238294	0.108461	0	0	0.0147422	0.0245988	0.012852	0	0.0166325	0.17759	0	0.0137971	0.0247381	0.012852	0.0138498	0	0.0309951	0.0168218
	2	0	1.59	2.761	0.366	0	0	0.375	5.331	6.441	2.03	0	0	1.411	52.89	0	0	7.441	0	0	3.72	0.729	0.595	0	0	8.171	0	0.753	1.502	0	0	0.46	0.604	0.3	0	1.201	3.522	0.083	0	0.629	0.152	0.337	0	0.966	0.706
	2	0	1.32825	2.484	0.3614	0	0	0.3503	4.82	5.752	1.80775	0	0	1.302	49.675	0	0	7.098	0	0	3.18175	0.6876	0.43125	0	0	7.912	0	0.6907	1.35	0	0	0.408175	0.5726	0.278775	0	1.064	3.273	0.07315	0	0.56385	0.137	0.2906	0	0.9056	0.6458
	2	0	1.5033	2.398	0.39156	0	0	0.36392	4.67	5.554	1.9651	0	0	1.284	49.858	0	0	7.006	0	0	3.3607	0.6682	0.4479	0	0	7.844	0	0.71448	1.31	0	0	0.42207	0.5642	0.29151	0	1.0708	3.205	0.08446	0	0.57794	0.133	0.30384	0	0.8882	0.65912
		average	1.47385	2.54767	0.372987	0	0	0.363073	4.94033	5.91567	1.93428	0	0	1.33233	50.8077	0	0	7.18167	0	0	3.42082	0.694933	0.491383	0	0	7.97567	0	0.719393	1.38733	0	0	0.430082	0.580267	0.290095	0	1.11193	3.33333	0.0802033	0	0.590263	0.140667	0.31048	0	0.919933	0.670307
			0.133337	0.18969	0.0162486	0	0	0.0123717	0.346541	0.465599	0.114285	0	0	0.0687192	1.80567	0	0	0.229252	0	0	0.274115	0.0310563	0.09012	0	0	0.172547	0	0.0314393	0.101298	0	0	0.0268253	0.0209784	0.010683	0	0.0772089	0.16689	0.00615183	0	0.0342787	0.0100167	0.023902	0	0.0408325	0.0316207
	3	0	0	2.5655	0.4008	0	0.7032	0.379825	4.862	4.619	1.62	0	0	1.03625	54.21	0	0.4294	6.5945	0	0	3.296	0.42355	0.378	0	0	6.44425	0.5836	0.365925	1.046	0	0	0.223925	0.4842	0.3122	0	1.345	2.945	0	0.0878	0.612425	0.1773	0.2358	0	0.564325	0.19635
	3	0	0	3	0.434	0	0.728	0.406	5.401	5.31	1.771	0	0	1.08	58.301	0	0.447	6.96	0	0	3.671	0.467	0.502	0	0	7.86	0.614	0.412	1.142	0	0	0.258	0.509	0.345	0	1.551	3.292	0	0.099	0.682	0.202	0.255	0	0.628	0.224
	3	0	0	2.7402	0.3916	0	0.6964	0.39333	4.704	4.7976	1.58	0	0	1.1305	52.94	0	0.4328	6.7638	0	0	3.182	0.43802	0.346	0	0	6.6357	0.5752	0.39097	1.022	0	0	0.23797	0.4774	0.3034	0	1.3572	2.839	0	0.0846	0.62617	0.18992	0.2306	0	0.57853	0.20874
		average	0	2.76857	0.4088	0	0.7092	0.393052	4.989	4.90887	1.657	0	0	1.08225	55.1503	0	0.4364	6.77277	0	0	3.383	0.442857	0.408667	0	0	6.97998	0.590933	0.389632	1.07	0	0	0.239965	0.4902	0.3202	0	1.41773	3.02533	0	0.0904667	0.640198	0.18974	0.240467	0	0.590285	0.209697
			0	0.218635	0.0223034	0	0.0166325	0.0130897	0.365444	0.358686	0.100732	0	0	0.0471653	2.80147	0	0.00933595	0.182915	0	0	0.255846	0.0221251	0.0823974	0	0	0.768105	0.0204131	0.0230666	0.063498	0	0	0.0171249	0.0166325	0.0219235	0	0.115573	0.236944	0	0.00756131	0.0368479	0.012351	0.012852	0	0.0334255	0.0138498
	1	1	0.344	1.501	3.749	0	0	0.508	6.74	1.931	1.83	1.391	0	1.331	62.051	0	0	9.24	0	0	2.831	0.403	0.602	0.135	0	3.561	0.519	0.461	0.887	0.341	0	0.206	0.485	0.303	0.62	0.907	2.151	0.13	0	0.497	0.315	0	2.25	0.603	0.374
	1	1	0.2976	1.294	3.7228	0	0	0.4832	5.9605	1.724	1.593	1.31	0	1.18	57.82	0	0	8.74125	0	0	2.61	0.365975	0.44	0.1103	0	3.396	0.495975	0.4256	0.854175	0.2916	0	0.1854	0.455875	0.2852	0.5145	0.885	1.88075	0.108775	0	0.4614	0.2822	0	1.90325	0.547225	0.3426
	1	1	0.2842	1.228	3.7156	0	0	0.4764	6.1022	1.658	1.7492	1.3	0	1.15	56.51	0	0	8.9225	0	0	2.54	0.37979	0.4	0.12392	0	3.362	0.53379	0.4222	0.90707	0.2842	0	0.1798	0.46915	0.2814	0.5226	0.879	1.8995	0.12151	0	0.4508	0.2734	0	1.8731	0.56089	0.3342
		average	0.3086	1.341	3.72913	0	0	0.4892	6.26757	1.771	1.72407	1.33367	0	1.22033	58.7937	0	0	8.96792	0	0	2.66033	0.382922	0.480667	0.123073	0	3.43967	0.516255	0.436267	0.882748	0.3056	0	0.1904	0.470008	0.289867	0.552367	0.890333	1.97708	0.120095	0	0.469733	0.2902	0	2.00878	0.570372	0.350267
			0.0313809	0.142439	0.0175776	0	0	0.0166325	0.415228	0.142439	0.120482	0.0499032	0	0.0970069	2.89598	0	0	0.252458	0	0	0.151889	0.0187101	0.106964	0.0123717	0	0.106444	0.0190564	0.0214871	0.0267026	0.0308798	0	0.0137971	0.0145815	0.0115314	0.058712	0.0147422	0.150908	0.010683	0	0.0242011	0.0219235	0	0.209443	0.0290713	0.0209784
	2	1	0	1.8345	0.4986	0	0	0.5012	5.14475	2.962	1.85875	0	0	1.006	57.08	0	0	7.76175	0	0	2.588	0.224	0.72075	0	0	4.864	0.4505	1.97175	0.858225	0	0	0.2044	0.2858	0.4458	0	1.083	2.98075	0.0864	0	0.524325	0.117	0.501025	0	0.353925	0.718
	2	1	0	2.0138	0.54584	0	0	0.4924	5.2899	2.884	2.0215	0	0	0.992	55.85	0	0	7.9407	0	0	2.506	0.168	0.7497	0	0	4.798	0.4982	1.9861	0.91489	0	0	0.21856	0.2806	0.45912	0	1.055	2.9995	0.0828	0	0.53853	0.113	0.51461	0	0.36697	0.703
	2	1	0	2.2	0.524	0	0	0.534	5.88	3.211	2.16	0	0	1.101	61.021	0	0	8.3	0	0	2.851	0.442	0.845	0	0	5.071	0.47	2.165	0.896	0	0	0.237	0.305	0.506	0	1.182	3.251	0.1	0	0.588	0.132	0.543	0	0.388	0.77
		average	0	2.0161	0.522813	0	0	0.5092	5.43822	3.019	2.01342	0	0	1.033	57.9837	0	0	8.00082	0	0	2.64833	0.278	0.771817	0	0	4.911	0.4729	2.04095	0.889705	0	0	0.219987	0.290467	0.470307	0	1.10667	3.07708	0.0897333	0	0.550285	0.120667	0.519545	0	0.369632	0.730333
			0	0.182761	0.0236423	0	0	0.0219235	0.389418	0.170789	0.150788	0	0	0.0593043	2.70135	0	0	0.274115	0	0	0.18024	0.144762	0.0650106	0	0	0.142439	0.0239819	0.10767	0.0288522	0	0	0.0163468	0.012852	0.0316207	0	0.0667258	0.150908	0.00907157	0	0.0334255	0.0100167	0.0214182	0	0.0171927	0.0351615
	3	1	0	0.924	0.39197	0	0	0.47979	4.764	2.0851	1.836	3.1751	0.1732	1.418	56.546	0	0	7.358	0	0	3.0102	0.24097	0.67321	0	0.0442	3.9133	0.3146	1.7815	2.874	0	0.1502	0.5278	0.12569	0.3242	0	0.9785	1.563	0	0	0.3566	0.10287	0.49	0	0.57794	0.17169
	3	1	0	1.161	0.367	0	0	0.503	5.461	2.18	2.091	3.24	0.201	1.681	60.95	0	0	7.901	0	0	3.28	0.261	0.804	0	0.08	4.01	0.349	1.855	3.382	0	0.172	0.582	0.126	0.364	0	1.051	1.762	0	0	0.39	0.105	0.538	0	0.628	0.178
	3	1	0	0.982	0.359925	0	0	0.465975	4.922	1.95775	1.898	3.01775	0.1736	1.464	56.355	0	0	7.464	0	0	2.8355	0.227925	0.656525	0	0.0416	3.75825	0.3228	1.76025	2.982	0	0.1556	0.5394	0.109725	0.3326	0	0.96825	1.607	0	0	0.3638	0.091675	0.501	0	0.56385	0.159725
		average	0	1.02233	0.372965	0	0	0.482922	5.049	2.07428	1.94167	3.14428	0.1826	1.521	57.9503	0	0	7.57433	0	0	3.0419	0.243298	0.711245	0	0.0552667	3.89385	0.3288	1.79892	3.07933	0	0.159267	0.549733	0.120472	0.340267	0	0.99925	1.644	0	0	0.370133	0.0998483	0.509667	0	0.58993	0.169805
			0	0.123541	0.0168347	0	0	0.0187101	0.365444	0.111519	0.13299	0.114285	0.0159361	0.14046	2.59954	0	0	0.287823	0	0	0.223939	0.01666	0.0807602	0	0.0214591	0.126997	0.0179677	0.0497182	0.267622	0	0.0113531	0.0285393	0.00930818	0.0209784	0	0.0451089	0.104532	0	0	0.0175776	0.00715799	0.0251462	0	0.0337139	0.00928218
			Tests of Between-Subjects Effects
			Source	Dependent Variable	Type III Sum of Squares	df	Mean Square	F	Sig.
			uogu_rus	Hexanal	81.024	3	27.008	405.04	<,001
				2-Heptanone	4.232	3	1.411	42.822	0.234
				α-Pinene	9.677	3	3.226	8823.92	0.082
				(E)-hept-2-enal	0.288	3	0.096	5553.72	0.012
				Benzaldehyde	1.008	3	0.336	3619.18	0.025
				Sabinene	0.038	3	0.013	47.018	0.941
				β-Pinene	2.167	3	0.722	5.992	0.008
				Hexanoic acid	98.507	3	32.836	71.765	<,001
				β-myrcene	4.406	3	1.469	140.488	0.241
				Decane	7.452	3	2.484	1191.01	<,001
				3.4-Dimethylbenzyl alcohol	0.032	3	0.011	295.312	0.027
				p-Cymene	0.211	3	0.07	10.802	0.495
				D-Limonene	516.156	3	172.052	27.757	<,001
				3-Octen-2-one	0.01	3	0.003	164.063	0.015
				Benzeneacetaldehyde	0.029	3	0.01	1.098	0.064
				γ-Terpinene	5.666	3	1.889	28.266	0.219
				3.5-Octadien-2-one	2.485	3	0.828	131.488	0.016
				Heptanoic acid	0.091	3	0.03	1084.82	0.012
				2-Nonanone	0.25	3	0.083	1.261	0.326
				Linalol	0.183	3	0.061	148.47	0.582
				Nonanal	0.523	3	0.174	11.585	0.012
				trans-Verbenol	0.014	3	0.005	233.333	0.028
				5-(2-Methylpropyl)nonane	0.002	3	0.001	4.503	0.242
				Octanoic acid	7.283	3	2.428	23.422	0.156
				Terpinen-4-ol	0.267	3	0.089	367.001	0.065
				α-Terpineol	2.789	3	0.93	384.61	0.693
				Dodecane	3.403	3	1.134	67.824	0.577
				Verbenone	0.096	3	0.032	249.148	<,001
				6-Methyldodecane	0.026	3	0.009	493.664	0.027
				1.3-bis(1.1-dimethylethyl)benzene	0.049	3	0.016	42.043	0.868
				Citral	0.148	3	0.049	33.149	0.891
				4.6-dimethyldodecane	0.057	3	0.019	50.899	0.831
				Isobornyl acetate	0.303	3	0.101	196.065	<,001
				2-Undecanone	0.449	3	0.15	13.36	0.484
				Decanoic acid	5.264	3	1.755	65.301	0.045
				Geranyl acetate	0.024	3	0.008	240.196	0.045
				Decanoic acid. ethyl ester	0.047	3	0.016	419.103	0.023
				Tetradecane	0.03	3	0.01	11.6	0.977
				Caryophyllene	0.041	3	0.014	64.806	0.063
				cis-α-Bergamotene	0.241	3	0.08	153.029	0.262
				Calarene	3.791	3	1.264	542.086	0.398
				2-Tridecanone	0.046	3	0.015	4.457	0.607
				β-Bisabolene	0.728	3	0.243	42.216	0.306
			imobili	Hexanal	41.77	1	41.77	626.42	<,001
				2-Heptanone	2.247	1	2.247	68.215	0.006
				α-Pinene	6.588	1	6.588	18022.3	0.033
				(E)-hept-2-enal	0.115	1	0.115	6664.46	0.025
				Benzaldehyde	1.008	1	1.008	10857.5	0.003
				Sabinene	0.125	1	0.125	462.474	0.277
				β-Pinene	1.479	1	1.479	12.27	0.004
				Hexanoic acid	155.938	1	155.938	340.816	<,001
				β-myrcene	2.095	1	2.095	200.414	0.445
				Decane	9.99	1	9.99	4789.94	<,001
				3.4-Dimethylbenzyl alcohol	0.016	1	0.016	442.969	0.026
				p-Cymene	0.125	1	0.125	19.282	0.5
				D-Limonene	517.454	1	517.454	83.48	<,001
				3-Octen-2-one	0.004	1	0.004	196.875	0.029
				Benzeneacetaldehyde	0.012	1	0.012	1.317	0.076
				γ-Terpinene	3.226	1	3.226	48.28	0.968
				3.5-Octadien-2-one	0.994	1	0.994	157.786	0.03
				Heptanoic acid	0.036	1	0.036	1301.79	0.025
				2-Nonanone	1.98	1	1.98	29.975	<,001
				Linalol	0.162	1	0.162	395.393	0.202
				Nonanal	0.031	1	0.031	2.077	0.833
				trans-Verbenol	0.007	1	0.007	350	0.027
				5-(2-Methylpropyl)nonane	0.001	1	0.001	6.755	0.148
				Octanoic acid	72.923	1	72.923	703.566	<,001
				Terpinen-4-ol	0.266	1	0.266	1100.38	0.395
				α-Terpineol	3.726	1	3.726	1541.49	0.186
				Dodecane	0.361	1	0.361	21.6	0.005
				Verbenone	0.048	1	0.048	373.722	<,001
				6-Methyldodecane	0.013	1	0.013	740.496	0.026
				1.3-bis(1.1-dimethylethyl)benzene	0.002	1	0.002	4.658	0.875
				Citral	0.366	1	0.366	245.687	0.062
				4.6-dimethyldodecane	0.028	1	0.028	75.535	0.525
				Isobornyl acetate	0.151	1	0.151	294.097	<,001
				2-Undecanone	0.088	1	0.088	7.835	0.262
				Decanoic acid	7.069	1	7.069	263.06	0.03
				Geranyl acetate	0.008	1	0.008	248.529	0.078
				Decanoic acid. ethyl ester	0.039	1	0.039	1055.38	0.005
				Tetradecane	0.051	1	0.051	58.754	0.574
				Caryophyllene	5,000×10^−5	1	5,000×10^−5	0.235	0.903
				cis-α-Bergamotene	0.015	1	0.015	28.122	0.044
				Calarene	1.895	1	1.895	813.129	0.228
				2-Tridecanone	0.18	1	0.18	52.665	0.368
				β-Bisabolene	0.023	1	0.023	4.056	0.397
			uogu_rus * imobili	Hexanal	49.715	2	24.857	372.786	<,001
				2-Heptanone	2.806	2	1.403	42.593	0.144
				α-Pinene	12.033	2	6.017	16458.2	0.021
				(E)-hept-2-enal	0.23	2	0.115	6664.46	0.011
				Benzaldehyde	0.504	2	0.252	2714.39	0.073
				Sabinene	0.022	2	0.011	41.253	0.893
				β-Pinene	0.92	2	0.46	3.814	0.048
				Hexanoic acid	81.905	2	40.953	89.505	<,001
				β-myrcene	2.463	2	1.232	117.823	0.258
				Decane	7.452	2	3.726	1786.51	<,001
				3.4-Dimethylbenzyl alcohol	0.032	2	0.016	442.969	0.012
				p-Cymene	0.515	2	0.257	39.582	0.338
				D-Limonene	333.228	2	166.614	26.879	<,001
				3-Octen-2-one	0.008	2	0.004	196.875	0.013
				Benzeneacetaldehyde	0.023	2	0.012	1.317	0.053
				γ-Terpinene	0.012	2	0.006	0.093	0.337
				3.5-Octadien-2-one	1.988	2	0.994	157.786	0.014
				Heptanoic acid	0.073	2	0.036	1301.79	0.011
				2-Nonanone	0.244	2	0.122	1.849	0.194
				Linalol	0.152	2	0.076	185.101	0.452
				Nonanal	1.255	2	0.627	41.695	0.575
				trans-Verbenol	0.014	2	0.007	350	0.012
				5-(2-Methylpropyl)nonane	0.002	2	0.001	6.755	0.132
				Octanoic acid	7.821	2	3.911	37.731	0.091
				Terpinen-4-ol	0.572	2	0.286	1180.91	0.067
				α-Terpineol	1.869	2	0.935	386.63	0.535
				Dodecane	6.727	2	3.364	201.124	0.557
				Verbenone	0.096	2	0.048	373.722	<,001
				6-Methyldodecane	0.026	2	0.013	740.496	0.012
				1.3-bis(1.1-dimethylethyl)benzene	0.247	2	0.123	319.464	0.206
				Citral	0.023	2	0.012	7.738	0.979
				4.6-dimethyldodecane	0.022	2	0.011	29.414	0.85
				Isobornyl acetate	0.303	2	0.151	294.097	<,001
				2-Undecanone	0.177	2	0.088	7.891	0.407
				Decanoic acid	2.687	2	1.343	49.995	0.017
				Geranyl acetate	0.013	2	0.007	195.588	0.092
				Decanoic acid. ethyl ester	0.027	2	0.014	364.808	0.048
				Tetradecane	0.061	2	0.03	34.828	0.824
				Caryophyllene	0.034	2	0.017	80.733	0.383
				cis-α-Bergamotene	0.303	2	0.152	288.027	0.052
				Calarene	3.791	2	1.895	813.129	0.239
				2-Tridecanone	0.277	2	0.139	40.596	0.529
				β-Bisabolene	0.031	2	0.015	2.658	0.599

## Sheet: Figure 6.
	Uogų rūšis	Imobilizavimo procesas	Neutral	Happy	Sad	Angry	Surprised	Scared	Disgusted	Contempt
	0	0	0.76	0.059	0.093	0.009	0.034	0.002	0.008	0.048
	0	0	0.761	0.067	0.084	0.005	0.028	0.003	0.006	0.059
	0	0	0.755	0.054	0.078	0.006	0.041	0.003	0.005	0.053
	0	0	0.781	0.055	0.073	0.005	0.045	0.005	0.008	0.052
	0	0	0.735	0.053	0.105	0.008	0.036	0.002	0.006	0.053
	0	0	0.78	0.059	0.103	0.008	0.03	0.005	0.005	0.05
	0	0	0.665	0.063	0.09	0.008	0.042	0.003	0.008	0.061
	0	0	0.76	0.046	0.104	0.008	0.04	0.006	0.009	0.055
	0	0	0.654	0.064	0.106	0.006	0.045	0.005	0.008	0.049
	0	0	0.71	0.048	0.08	0.006	0.053	0.005	0.006	0.056
		average	0.7361	0.0568	0.0916	0.0069	0.0394	0.0039	0.0069	0.0536
			0.0453883	0.00686052	0.0124651	0.00144914	0.00757481	0.00144914	0.00144914	0.00422164
	1	0	0.57	0.02	0.225	0.049	0.01	0.01	0.013	0.085
	1	0	0.51	0.019	0.19	0.058	0.009	0.007	0.015	0.118
	1	0	0.516	0.024	0.141	0.04	0.011	0.009	0.009	0.115
	1	0	0.47	0.018	0.17	0.058	0.014	0.009	0.008	0.103
	1	0	0.582	0.022	0.14	0.039	0.013	0.011	0.014	0.076
	1	0	0.57	0.023	0.186	0.051	0.019	0.009	0.011	0.084
	1	0	0.69	0.024	0.172	0.04	0.014	0.006	0.01	0.101
	1	0	0.678	0.023	0.146	0.052	0.02	0.006	0.007	0.095
	1	0	0.598	0.017	0.201	0.056	0.021	0.005	0.014	0.102
	1	0	0.678	0.022	0.162	0.06	0.016	0.007	0.016	0.116
		average	0.5862	0.0212	0.1733	0.0503	0.0147	0.0079	0.0117	0.0995
			0.0764109	0.00252982	0.027725	0.00809732	0.00421769	0.00196921	0.00312872	0.0145239
	2	0	0.545	0.04	0.212	0.009	0.043	0.006	0.007	0.001
	2	0	0.645	0.028	0.2	0.008	0.041	0.005	0.005	0.002
	2	0	0.599	0.04	0.194	0.012	0.042	0.005	0.011	0.002
	2	0	0.59	0.041	0.218	0.011	0.035	0.003	0.013	0.003
	2	0	0.53	0.036	0.254	0.012	0.041	0.002	0.007	0.003
	2	0	0.53	0.033	0.201	0.011	0.043	0.003	0.012	0.004
	2	0	0.49	0.037	0.184	0.012	0.038	0.005	0.007	0.002
	2	0	0.616	0.038	0.18	0.009	0.036	0.002	0.012	0.003
	2	0	0.461	0.05	0.269	0.012	0.037	0.005	0.011	0.001
	2	0	0.403	0.042	0.278	0.008	0.039	0.003	0.015	0.004
		average	0.5409	0.0385	0.219	0.0104	0.0395	0.0039	0.01	0.0025
			0.074914	0.00581664	0.0354526	0.0017127	0.00291548	0.00144914	0.00326599	0.00108012
	3	0	0.6	0.124	0.108	0.026	0.031	0.009	0.004	0.011
	3	0	0.65	0.151	0.161	0.025	0.032	0.008	0.002	0.018
	3	0	0.601	0.15	0.112	0.028	0.041	0.006	0.004	0.015
	3	0	0.764	0.139	0.128	0.032	0.044	0.005	0.005	0.018
	3	0	0.902	0.152	0.146	0.038	0.045	0.006	0.001	0.017
	3	0	0.833	0.138	0.111	0.034	0.046	0.007	0.002	0.012
	3	0	0.62	0.122	0.13	0.035	0.029	0.008	0.004	0.014
	3	0	0.607	0.127	0.133	0.038	0.04	0.006	0.003	0.019
	3	0	0.724	0.112	0.147	0.031	0.045	0.005	0.001	0.018
	3	0	0.822	0.158	0.111	0.039	0.037	0.006	0.002	0.012
		average	0.7123	0.1373	0.1287	0.0326	0.039	0.0066	0.0028	0.0154
			0.11249	0.0154708	0.0183548	0.00508156	0.00639444	0.0013499	0.00139841	0.00298887
	1	1	0.574	0.027	0.14	0.048	0.043	0.008	0.002	0.046
	1	1	0.575	0.032	0.131	0.052	0.039	0.009	0.004	0.033
	1	1	0.645	0.035	0.109	0.042	0.037	0.012	0.003	0.048
	1	1	0.558	0.026	0.143	0.046	0.046	0.008	0.003	0.036
	1	1	0.785	0.034	0.107	0.067	0.035	0.007	0.004	0.041
	1	1	0.575	0.026	0.138	0.066	0.03	0.008	0.005	0.042
	1	1	0.631	0.03	0.105	0.069	0.034	0.009	0.005	0.049
	1	1	0.748	0.035	0.141	0.066	0.044	0.012	0.004	0.046
	1	1	0.768	0.033	0.14	0.055	0.043	0.011	0.003	0.036
	1	1	0.756	0.028	0.102	0.053	0.034	0.014	0.002	0.026
		average	0.6615	0.0306	0.1256	0.0564	0.0385	0.0098	0.0035	0.0403
			0.0928215	0.00365756	0.0174496	0.00985675	0.00531769	0.00229976	0.00108012	0.00743938
	2	1	0.72	0.06	0.07	0.008	0.008	0.01	0.005	0.031
	2	1	0.824	0.069	0.081	0.007	0.009	0.011	0.002	0.035
	2	1	0.619	0.051	0.059	0.008	0.013	0.007	0.003	0.027
	2	1	0.679	0.057	0.077	0.006	0.008	0.006	0.004	0.032
	2	1	0.773	0.066	0.088	0.007	0.013	0.007	0.002	0.036
	2	1	0.571	0.048	0.066	0.006	0.009	0.006	0.002	0.028
	2	1	0.761	0.067	0.066	0.008	0.012	0.007	0.003	0.027
	2	1	0.857	0.0765	0.077	0.006	0.013	0.006	0.004	0.031
	2	1	0.651	0.058	0.055	0.008	0.014	0.009	0.005	0.023
	2	1	0.879	0.071	0.084	0.009	0.009	0.01	0.002	0.025
		average	0.7334	0.06235	0.0723	0.0073	0.0108	0.0079	0.0032	0.0295
			0.103497	0.00908005	0.0108735	0.00105935	0.00239444	0.00191195	0.00122927	0.00422295
	3	1	0.53	0.088	0.024	0.092	0.007	0.005	0.004	0.01
	3	1	0.654	0.099	0.025	0.107	0.009	0.004	0.009	0.002
	3	1	0.443	0.077	0.025	0.077	0.008	0.003	0.004	0.009
	3	1	0.735	0.098	0.029	0.1	0.012	0.002	0.006	0.002
	3	1	0.665	0.107	0.027	0.121	0.013	0.003	0.007	0.009
	3	1	0.647	0.087	0.026	0.085	0.012	0.005	0.008	0.003
	3	1	0.421	0.08	0.027	0.088	0.011	0.003	0.009	0.003
	3	1	0.553	0.091	0.025	0.103	0.008	0.005	0.008	0.009
	3	1	0.683	0.084	0.026	0.071	0.012	0.004	0.005	0.005
	3	1	0.483	0.07	0.025	0.09	0.009	0.003	0.004	0.005
		average	0.5814	0.0881	0.0259	0.0934	0.0101	0.0037	0.0064	0.0057
			0.109794	0.01114	0.00144914	0.0147814	0.00213177	0.00105935	0.00206559	0.00323351

## Sheet: Table 7.
	Uogų rūšis	Imobilizavimo procesas	V07_TRY	V08_PHE	V09_PUT	V10_CAD	V11_HIS	V12_TYR	V13_SPER	V14_SPRMD
	0	0	0	0	0	0	0	0	0	0
	0	0	0	0	0	0	0	0	0	0
	0	0	0	0	0	0	0	0	0	0
		average	0	0	0	0	0	0	0	0
			0	0	0	0	0	0	0	0
	1	0	0	0	0	0	0	0	0	2.72
	1	0	0	0	0	0	0	0	0	2.308
	1	0	0	0	0	0	0	0	0	2.176
		average	0	0	0	0	0	0	0	2.40133
			0	0	0	0	0	0	0	0.283756
	2	0	0	0	0	0	0	0	0	13.12
	2	0	0	0	0	0	0	0	0	10.476
	2	0	0	0	0	0	0	0	0	11.108
		average	0	0	0	0	0	0	0	11.568
			0	0	0	0	0	0	0	1.38072
	3	0	0	0	9.12	0	0	0	0	1.56
	3	0	0	0	7.146	0	0	0	0	1.288
	3	0	0	0	7.618	0	0	0	0	1.354
		average	0	0	7.96133	0	0	0	0	1.40067
			0	0	1.03081	0	0	0	0	0.141878
	1	1	0	0	0	0	0	0	0	0
	1	1	0	0	0	0	0	0	0	0
	1	1	0	0	0	0	0	0	0	0
		average	0	0	0	0	0	0	0	0
			0	0	0	0	0	0	0	0
	2	1	0	0	0	0	0	0	0	0
	2	1	0	0	0	0	0	0	0	0
	2	1	0	0	0	0	0	0	0	0
		average	0	0	0	0	0	0	0	0
			0	0	0	0	0	0	0	0
	3	1	1	0	25.37	18.842	8.53	10.798	19.478	17.864
	3	1	0.782	0	21.758	22.88	10.21	12.59	23.1	22.4
	3	1	0.836	0	20.626	17.574	8	10.236	20.344	18.942
		average	0.872667	0	22.5847	19.7653	8.91333	11.208	20.974	19.7353
			0.113531	0	2.47768	2.77089	1.15379	1.22939	1.8914	2.36978
		Koreliacijos														Tests of Between-Subjects Effects
				pH	TPC	DPPH	TRY	PHE	PUT	CAD	HIS	TYR	SPER	SPRMD		Source	Dependent Variable	Sig.
		pH	Pearson Correlation	1	.345	.205	-.055	.a	-.147	-.055	-.055	-.043	-.032	.523*		uoga	TRY	<.001
			Sig. (2-tailed)		.126	.374	.814	.	.525	.814	.814	.853	.892	.015			PHE	.
			N	21	21	21	21	21	21	21	21	21	21	21			PUT	<.001
		TPC	Pearson Correlation	.345	1	.658**	-.031	.a	.144	-.031	-.031	-.089	.129	.089			CAD	<.001
			Sig. (2-tailed)	.126		.001	.893	.	.532	.893	.894	.701	.577	.701			HIS	<.001
			N	21	21	21	21	21	21	21	21	21	21	21			TYR	.058
		DPPH	Pearson Correlation	.205	.658**	1	.034	.a	.118	.034	.034	-.057	.198	.262			SPER	.422
			Sig. (2-tailed)	.374	.001		.884	.	.611	.885	.884	.807	.391	.250			SPRMD	.031
			N	21	21	21	21	21	21	21	21	21	21	21		imobil	TRY	<.001
		TRY	Pearson Correlation	-.055	-.031	.034	1	.a	.120	1.000**	1.000**	.853**	.666**	.577**			PHE	.
			Sig. (2-tailed)	.814	.893	.884		.	.606	<.001	<.001	<.001	<.001	.006			PUT	<.001
			N	21	21	21	21	21	21	21	21	21	21	21			CAD	<.001
		PHE	Pearson Correlation	.a	.a	.a	.a	.a	.a	.a	.a	.a	.a	.a			HIS	<.001
			Sig. (2-tailed)	.	.	.	.		.	.	.	.	.	.			TYR	.047
			N	21	21	21	21	21	21	21	21	21	21	21			SPER	.241
		PUT	Pearson Correlation	-.147	.144	.118	.120	.a	1	.120	.120	.109	.088	-.091			SPRMD	.172
			Sig. (2-tailed)	.525	.532	.611	.606	.		.605	.605	.639	.704	.693		uoga * imobil	TRY	<.001
			N	21	21	21	21	21	21	21	21	21	21	21			PHE	.
		CAD	Pearson Correlation	-.055	-.031	.034	1.000**	.a	.120	1	1.000**	.858**	.671**	.577**			PUT	<.001
			Sig. (2-tailed)	.814	.893	.885	<.001	.	.605		<.001	<.001	<.001	.006			CAD	<.001
			N	21	21	21	21	21	21	21	21	21	21	21			HIS	<.001
		HIS	Pearson Correlation	-.055	-.031	.034	1.000**	.a	.120	1.000**	1	.854**	.667**	.577**			TYR	.027
			Sig. (2-tailed)	.814	.894	.884	<.001	.	.605	<.001		<.001	<.001	.006			SPER	.257
			N	21	21	21	21	21	21	21	21	21	21	21			SPRMD	<.001
		TYR	Pearson Correlation	-.043	-.089	-.057	.853**	.a	.109	.858**	.854**	1	.723**	.500*
			Sig. (2-tailed)	.853	.701	.807	<.001	.	.639	<.001	<.001		<.001	.021
			N	21	21	21	21	21	21	21	21	21	21	21
		SPER	Pearson Correlation	-.032	.129	.198	.666**	.a	.088	.671**	.667**	.723**	1	.394
			Sig. (2-tailed)	.892	.577	.391	<.001	.	.704	<.001	<.001	<.001		.077
			N	21	21	21	21	21	21	21	21	21	21	21
		SPRMD	Pearson Correlation	.523*	.089	.262	.577**	.a	-.091	.577**	.577**	.500*	.394	1
			Sig. (2-tailed)	.015	.701	.250	.006	.	.693	.006	.006	.021	.077
			N	21	21	21	21	21	21	21	21	21	21	21
		* Correlation is significant at the 0.05 level (2-tailed).
		** Correlation is significant at the 0.01 level (2-tailed).
		a Cannot be computed because at least one of the variables is constant.
